# Supplementary material for: Mechanism of the Micellar Solubilization of Curcumin by Mixed Surfactants of SDS and Brij35 via NMR Spectroscopy
Source: Molecules. 2022 Aug 8;27(15):5032. doi: 10.3390/molecules27155032 (PMC9370735; doi:10.3390/molecules27155032)
Supplement: Supplementary file 1 [file molecules-27-05032-s001.zip]

Archive with 1 entries (1 files):
- molecules-1839437-supplementary.pdf
